# Supplementary material for: Dataset of working mPEG-alkyne with scCO2
Source: Data Brief. 2021 Feb 25;35:106907. doi: 10.1016/j.dib.2021.106907 (PMC7937988; doi:10.1016/j.dib.2021.106907)
Supplement: Supplementary file 1 [file mmc1.zip]

Archive with 1 entries (1 files):
- DIB-D-21-00166.xlsm
