# Supplementary material for: Dataset of working mPEG-alkyne with scCO2
Source: Data Brief. 2021 Feb 25;35:106907. doi: 10.1016/j.dib.2021.106907 (PMC7937988; doi:10.1016/j.dib.2021.106907)
Supplement: Supplementary file 1 [file mmc1.zip › DIB-D-21-00166.xlsm]

## Sheet: CO2 density
	NIST DATA BASE				BENDER EQUATION				SL EOS [1]				SL EOS [2]				SL EOS [3]				SL EOS [4]				SL EOS [5]
Temperature, K	308.15		318.15		308.15		318.15		308.15		318.15		308.15		318.15		308.15		318.15		308.15		318.15		308.15		318.15
Temperature, ºC	35		45		35		45		35		45		35		45		35		45		35		45		35		45
	Pressure	Density CO2	Pressure	Density CO2	Pressure	Density CO2	Pressure	Density CO2	Pressure	Density CO2	Pressure	Density CO2	Pressure	Density CO2	Pressure	Density CO2	Pressure	Density CO2	Pressure	Density CO2	Pressure	Density CO2	Pressure	Density CO2	Pressure	Density CO2	Pressure	Density CO2
	MPA	g/ml	MPA	g/ml	MPA	g/ml	MPA	g/ml	MPA	g/ml	MPA	g/ml	MPA	g/ml	MPA	g/ml	MPA	g/ml	MPA	g/ml	MPA	g/ml	MPA	g/ml	MPA	g/ml	MPA	g/ml
	1	0.018003	1	0.017349	1	0.0181	1	0.0174	1	0.0216518	1	0.0158624	1	0.0196207	1	0.0237746	1	0.0158987	1	0.0179793	1	0.0124418	1	0.0110151	1	0.019552	1	0.0198701
	2	0.037957	2	0.036343	2	0.038	2	0.0364	2	0.0363255	2	0.0366926	2	0.0383137	2	0.0385425	2	0.0455501	2	0.0307856	2	0.0353069	2	0.0359602	2	0.0397519	2	0.0312934
	3	0.060485	3	0.057412	3	0.0606	3	0.05745	3	0.0505848	3	0.056306	3	0.0677989	3	0.0543955	3	0.064665	3	0.0620303	3	0.061745	3	0.0633126	3	0.0602221	3	0.0573122
	4	0.086592	4	0.081195	4	0.0867	4	0.08125	4	0.0838867	4	0.0786299	4	0.0921264	4	0.0670287	4	0.0715013	4	0.0710544	4	0.0845879	4	0.0793414	4	0.0816325	4	0.0751579
	5	0.11808	5	0.10869	5	0.1183	5	0.1087	5	0.10881	5	0.0991428	5	0.117781	5	0.10866	5	0.110355	5	0.105116	5	0.105912	5	0.10707	5	0.119788	5	0.108516
	6	0.15879	6	0.14161	6	0.1588	6	0.1416	6	0.140658	6	0.122496	6	0.147609	6	0.150255	6	0.125651	6	0.138826	6	0.138565	6	0.132344	6	0.157489	6	0.126837
	7	0.22008	7	0.1832	7	0.221	7	0.18325	7	0.189717	7	0.155325	7	0.583988	7	0.192757	7	0.170887	7	0.153026	7	0.561632	7	0.170021	7	0.554937	7	0.169736
	8	0.41909	8	0.24105	8	0.432	8	0.2425	8	0.244425	8	0.186325	8	0.658627	8	0.23937	8	0.204224	8	0.201435	8	0.675371	8	0.211713	8	0.618175	8	0.244971
	9	0.66213	9	0.33751	9	0.6573	9	0.3439	9	0.356	9	0.247776	9	0.687141	9	0.431155	9	0.335024	9	0.241512	9	0.705526	9	0.292854	9	0.644896	9	0.514638
	10	0.71281	10	0.49825	10	0.71089	10	0.4975	10	0.520208	10	0.308713	10	0.710854	10	0.573635	10	0.563967	10	0.293727	10	0.730048	10	0.598944	10	0.66667	10	0.568133
	11	0.74395	11	0.60315	11	0.74309	11	0.5987	11	0.592709	11	0.422268	11	0.731064	11	0.634527	11	0.612864	11	0.42433	11	0.75061	11	0.645919	11	0.684993	11	0.611396
	12	0.76707	12	0.65774	12	0.76689	12	0.65491	12	0.627016	12	0.500078	12	0.755245	12	0.66026	12	0.658596	12	0.530881	12	0.773374	12	0.68614	12	0.705621	12	0.634306
	13	0.7857	13	0.69365	13	0.7857	13	0.6917	13	0.662833	13	0.56165	13	0.768615	13	0.68248	13	0.681661	13	0.575513	13	0.786971	13	0.708684	13	0.717995	13	0.653785
	14	0.80141	14	0.72047	14	0.80155	14	0.71925	14	0.681985	14	0.594286	14	0.781065	14	0.701951	14	0.701794	14	0.610295	14	0.799539	14	0.728187	14	0.729388	14	0.670687
	15	0.81506	15	0.74197	15	0.8153	15	0.74125	15	0.699114	15	0.621226	15	0.792695	15	0.719234	15	0.719597	15	0.64706	15	0.811198	15	0.745327	15	0.739933	15	0.685599
	16	0.82717	16	0.75998	16	0.8275	16	0.75961	16	0.714569	16	0.651682	16	0.803591	16	0.741846	16	0.73552	16	0.667335	16	0.822081	16	0.765563	16	0.749739	16	0.702835
	17	0.83809	17	0.77553	17	0.8385	17	0.77535	17	0.728622	17	0.668847	17	0.813828	17	0.753953	17	0.749904	17	0.685517	17	0.832281	17	0.777749	17	0.758895	17	0.713815
	18	0.84804	18	0.78924	18	0.8485	18	0.78921	18	0.741599	18	0.684502	18	0.823473	18	0.76537	18	0.767023	18	0.701951	18	0.841807	18	0.789167	18	0.76748	18	0.724062

## Sheet: Heuristic Model
	CO2			Temperature	Temperature	Pressure	Density, ρa	δ	Solubility of mPEG-alkyne/CO2
	Pc, atm	72.85		ºC	K	Mpa	g/cm3	(cal/cm3)1/2
	Tc, ºC	31.04		35	308.15	8	0.41918	3.67095	0.0279899
	ρc, g/ml	0.458		35	308.15	9	0.66214	5.79866	0.0854503
	ρr(liq), g/ml	2.66		35	308.15	10	0.71282	6.24249	0.103654
				35	308.15	11	0.74395	6.51511	0.11592
				35	308.15	13	0.7857	6.88073	0.13359
				35	308.15	15	0.81506	7.13785	0.146786
				35	308.15	17	0.83809	7.33953	0.157536
				45	318.15	8	0.24106	2.11107	0.01251
				45	318.15	9	0.33753	2.9559	0.0239571
				45	318.15	10	0.49828	4.36366	0.0538698
				45	318.15	11	0.60317	5.28223	0.0760788
				45	318.15	13	0.69366	6.07469	0.0912061
				45	318.15	15	0.74197	6.49777	0.0961368
				45	318.15	17	0.77554	6.79175	0.09793

## Sheet: SSE Exp vs. Models
Temperature, ºC	35	This work	Heuristico	SL EOS	Dual Mode	Henry Model	SSE Heuristic model	SSE SL EOS	SSE Dual Mode	SSE Henry Model
	Presión	gCO2/gmPEGalk	gCO2/gmPEGalk	gCO2/gmPEGalk	gCO2/gmPEGalk	gCO2/gmPEGalk
	80	0.0288	0.0279899	0.0616948	0.0503212	0.1584	8.22082e-07	0.00113602	0.000129359	0.011681
	90	0.097	0.0854503	0.0830371	0.0757125	0.1782	0.000134605	5.82342e-06	5.36499e-05	0.0105037
	100	0.0901	0.103654	0.102128	0.0995855	0.198	0.000183386	2.32838e-06	6.46625e-06	0.00968541
	110	0.16001	0.11592	0.119399	0.122485	0.2178	0.00194408	1.21026e-05	9.5246e-06	0.00908498
	130	0.1597	0.13359	0.149669	0.166489	0.2574	0.000685484	0.000258535	0.000282931	0.00826474
	150	0.1874	0.146786	0.175599	0.209069	0.297	0.00164968	0.000830146	0.00112027	0.00773183
	170	0.1657	0.157536	0.198278	0.250819	0.3366	6.68039e-05	0.00165991	0.00276055	0.00735834
Temperature, ºC	45	This work	Heuristico	SL	Dual	Henry Model	SSE Heuristic model	SSE SL EOS	SSE Dual Mode	SSE Henry Model
	Presión	gCO2/gmPEGalk	gCO2/gmPEGalk	gCO2/gmPEGalk	gCO2/gmPEGalk	gCO2/gmPEGalk
	80	0.0161	0.01251	0.0258494	-0.0016	0.1584	1.33753e-05	0.000177938	0.000753467	0.0256
	90	0.01594	0.0239571	0.0407489	0.0143085	0.1782	6.42469e-05	0.000281966	0.000699096	0.0268604
	100	0.06356	0.0538698	0.054077	0.0406219	0.198	9.39312e-05	4.29248e-08	0.000181041	0.0247679
	110	0.097	0.0760788	0.0661338	0.065378	0.2178	0.000473956	9.89037e-05	5.71112e-07	0.0232325
	130	0.10346	0.0912061	0.0872661	0.112022	0.2574	0.000150223	1.55234e-05	0.000612832	0.0211349
	150	0.106	0.0961368	0.105368	0.156387	0.297	9.87041e-05	8.52215e-05	0.00260286	0.0197721
	170	0.0981	0.09793	0.121201	0.199425	0.3366	4.50077e-08	0.000541561	0.0061189	0.018817
